# Supplementary material for: Effects of Blood Flow Restriction Training on Muscle Strength and Hypertrophy in Untrained Males: A Systematic Review and Meta-Analysis Based on a Comparison with High-Load Resistance Training
Source: Life (Basel). 2024 Nov 7;14(11):1442. doi: 10.3390/life14111442 (PMC11595635; doi:10.3390/life14111442)
Supplement: Supplementary file 1 [file life-14-01442-s001.zip]

Archive with 1 entries (1 files):
- life-3247276-supplementary.pdf
